# Supplementary material for: Zbtb40 Deficiency Leads to Morphological and Phenotypic Abnormalities of Spermatocytes and Spermatozoa and Causes Male Infertility
Source: Cells. 2023 Apr 26;12(9):1264. doi: 10.3390/cells12091264 (PMC10177581; doi:10.3390/cells12091264)
Supplement: Supplementary file 1 [file cells-12-01264-s001.zip]

Archive with 1 entries (1 files):
- cells-2268285-supplementary.pdf
